# Supplementary material for: The Role of Posturography in the Diagnosis of Temporomandibular Disorders and Their Impact on Body Posture
Source: Biomedicines. 2025 Nov 24;13(12):2857. doi: 10.3390/biomedicines13122857 (PMC12730255; doi:10.3390/biomedicines13122857)
Supplement: Supplementary file 1 [file biomedicines-13-02857-s001.zip]

Archive with 1 entries (1 files):
- biomedicines-3828907-supplementary.pdf
